# Supplementary material for: Machine learning unravels the mysteries of glioma typing and treatment
Source: Biochem Biophys Rep. 2025 Mar 7;42:101969. doi: 10.1016/j.bbrep.2025.101969 (PMC11930589; doi:10.1016/j.bbrep.2025.101969)
Supplement: Multimedia component 1 [file mmc1.xlsx]

## Sheet: Table S1
Genes related to the cancer cell subpopulation
RPS18
RPL10
TMSB4X
MALAT1
RPL26
RPS12
C1QB
RPL21
TYROBP
RPL19
C1QC
RPL27A
RPL23A
RPL13
C1QA
B2M
RPL18A
ALOX5AP
RPS6
RPL13A
RPL7
RPL17
RPL41
RPL10A
RPS14
PFN1
NPC2
RAC1
GABARAP
FTL
RPL28
RPLP1
RPS19
FCER1G
RPS29
RPS8
HLA-B
AIF1
RPS4X
HLA-DPA1
RPS24
RPL12
HLA-DPB1
RPS3
RPL39
VAMP8
RPS16
UBA52
HLA-C
CYBA
RPS13
ARHGDIB
RPL15
MYL6
RPS23
CST3
RPL23
S100A11
RPL8
RPS27
TSPO
HLA-DRA
RPL30
RPS28
CLIC1
RPL3
TREM2
CAPG
FTH1
OAZ1
RPS17
RPL11
APOE
MYL12A
RPL7A
SRGN
RPS15A
RPS7
ACTB
RPS2
EEF1A1
UQCRB
HLA-DRB1
RPL27
RPLP2
RPS25
S100A4
FABP5
LY96
FCGR1A
RPL9
GMFG
FCGRT
COTL1
SH3BGRL3
CD14
POMP
CFL1
OST4
SERPINA1
RPS3A
CD68
ARPC1B
RGS10
PYCARD
RNASEK
RPS15
ARPC3
VSIG4
GSTO1
LYZ
RHOA
RPL35
RPL36AL
COMMD6
FCGR3A
HLA-DMA
RPS9
SLC25A6
RPS20
EEF1D
RPL6
CTSD
IFI30
RHOG
APOC1
CTSC
COX4I1
FXYD5
ARPC2
RPS5
RPL32
ATP5F1E
LIPA
PKIB
GLRX
HCST
SH3BGRL
MYL12B
FAU
RNASE6
SERPINB1
RPL34
SNHG29
COX6C
RPL18
CLEC2B
CD74
RPL37A
MS4A4A
YWHAH
EEF1B2
S100A9
ATP6V0E1
RNF130
PPT1
ATP6V1F
AP2S1
FAM49B
RPS27A
ANXA2
LY86
LGALS1
HLA-DMB
RPL36
GPSM3
MARCKS
ATP5MPL
RPS10
PTMA
SERF2
EIF3E
C4orf3
CD53
TRAPPC1
ARHGAP18
SYNGR2
CAPZB
GPR34
CYBB
NDUFB8
NEAT1
TNFSF13B
C1orf162
RPL35A
ITGB2
SPI1
LST1
MNDA
ATP5MC2
COPS9
EVI2B
POLR2L
GRN
PCED1B-AS1
CSTA
CKLF
APRT
ITM2B
LSP1
EIF3K
RPL22
CORO1A
COMT
RPL29
UQCR10
CTSS
LAMTOR1
EVI2A
RPL31
PSAP
RPS21
SFT2D1
COX7A2
CD63
MS4A6A
BST2
PFDN5
GYPC
CTSH
HLA-A
RAP1A
NEDD8
TGFBI
DAD1
YBX1
CALHM6
LAPTM4A
REX1BD
LIMS1
SNX3
TMEM219
NDUFB2
ATP5F1D
PSMB3
UQCR11
TMSB10
CREG1
GNG10
RPL37
DAB2
ATP6AP2
CD4
GPR183
TPT1
TPM3
MSR1
HLA-E
NOP10
BCL2A1
GIMAP4
CAP1
LGALS9
CALR
RPS11
RBX1
SF3B5
CPVL
PLAUR
ATP6V0B
PSME1
HNMT
GDI2
EEF1G
GTF3A
BLOC1S1
SLA
ARL6IP4
RPL5
EIF3H
LTC4S
FKBP1A
SNX6
SMDT1
LAIR1
SPP1
PLTP
CD81
TPP1
PLEK
MTDH
UCP2
BRK1
ARL6IP5
TOMM6
CARD16
RB1
LAMP1
CAPZA2
EMB
LY6E
CD37
IL1B
GPR65
SLC16A3
C4orf48
ENG
ACTG1
FIS1
APOC2
BCAP31
UBE2L3
SEC11A
SLC7A7
PSMB6
SDCBP
FPR1
PRDX1
ANAPC16
ARPC4
GRB2
ABI3
PPP1CA
ISCU
NME2
C9orf16
DNPH1
CD164
CXCL16
TMEM50A
AP1S2
DDT
HLA-DQB1
LAPTM5
LAMTOR4
OSTF1
BRI3
CLTA
RPL36A
PRR13
CD300A
PSMB10
GLIPR1
SSR4
HSD17B11
RACK1
TNFSF13
MSN
TWF2
CD93
CTSA
WDR83OS
BTF3
CALM3
LAMTOR2
NDUFA1
CD86
ATP6V0C
S100A10
SELENOT
PSMA7
ALCAM
TMED10
ITGB1
TRAPPC5
ABRACL
RPL14
NDUFA4
TMEM256
DHRS7
SPINT2
TLN1
RNASE1
ATP5F1C
SLIRP
ATP5PD
COX7C
HSBP1
IFITM2
GNAI2
F13A1
PPIB
RPSA
CTSZ
TMEM176B
C3AR1
ZYX
BAX
TREM1
SLC25A3
CTSL
MGST3
BIN1
COX8A
GAS5
GNG5
MICOS13
ST13
VMO1
CHCHD10
RBM3
RPS26
CALM2
ATP5MD
NDUFA13
RTRAF
SERP1
ATP5MG
SAP18
EIF2S2
CIAO2B
SH3KBP1
ATP5ME
GPX4
CTSB
ITGA4
CAPZA1
PTTG1IP
COX16
SUMO3
SLC25A5
ROMO1
MICOS10
ATP6V0D1
CNPY3
NOP53
SNX2
SQOR
DYNLRB1
MS4A7
PPDPF
TMEM14C
VTI1B
RNF181
RPL22L1
PSMB1
MORF4L1
POLD4
NDUFA11
KDELR2
NDUFB9
RPL24
EIF3F
LITAF
VPS28
ARPC5
SSR1
CHURC1
MIF
SNHG32
PSMB9
CHCHD7
LAT2
CSTB
IGSF6
C2
NPL
RNF13
CD302
TSPAN4
FUOM
OLFML3
COX17
MYDGF
TMEM147
GAL3ST4
CREM
COX5B
NACA
COPE
ATP6V1G1
PDIA6
GSN
HIF1A
S100A8
COX7B
TMEM14B
COX7A2L
HTRA1
EMP3
PGK1
XIST
LGMN
PILRA
COX5A
RGS19
VPS29
RAB10
CCL4
C17orf49
CALM1
RAB5C
CORO1B
TRAM1
IGFLR1
PPP1R18
SRP14
ATP5PO
SF3B6
IFI6
CFD
NINJ1
ELOC
BLOC1S2
CCL4L2
RPL38
GUK1
SNHG6
ZNF706
HIGD2A
GAA
GADD45B
GHITM
TALDO1
MRPL52
AKR1B1
CMTM3
UXT
C1orf54
GSTP1
MAP1LC3B
CISD3
NUTF2
BID
EIF3L
RAB31
NDUFB7
ISG15
ATP1B3
TMEM59
CCNI
GABARAPL2
KRTCAP2
ATP5PB
DUSP23
TMEM258
ARF6
PLIN2
LRRC25
MCRIP1
MRPL14
REEP5
DHRS3
UBXN1
DNAJC15
PSMA6
IER3
TAX1BP3
TMBIM4
IFI27L2
RPLP0
NBDY
TIMM8B
CSNK2B
AKR1A1
YWHAE
SNU13
EDF1
H3F3A
TXNDC17
MRPL54
LAP3
MT1F
MTIF3
TMED9
SELENOF
CIB1
TRMT112
TMEM230
ATP5MC3
CHMP4B
S100A6
MPC2
ATRAID
PSME2
ARF1
SVBP
RABAC1
COX14
NCL
SCP2
POLR1D
CDC42
C18orf32
HLA-DQA1
TGFBR1
RNASET2
EIF1
TUBB
TMIGD3
SNRPG
COX6B1
HMGA1
VKORC1
NFKBIA
ATOX1
RGCC
MRPL57
DRAM2
SMIM30
GBP2
CMTM7
PET100
VIM
SELENOH
ANP32B
MMP2
GTF3C6
TPM4
CCND1
RAC2
PGLS
TIMM13
ATP6AP1
SELENOP
CD151
CD9
OS9
PSMB8
EIF3G
SLC25A24
LDHA
OSTC
EIF3D
ANP32A
HMOX1
DUSP2
IFITM3
DRAP1
SIVA1
EIF4EBP1
RPL4
MYH9
GSTK1
HADHA
MPP1
SCAMP2
NCF2
PDIA3
ELOB
MRPL33
RAB1A
PRELID1
NUCB1
PSMA4
SEC61B
UFC1
SLC29A1
SPG21
PRDX3
UBE2V1
NDUFB11
ENO1
RNF7
TMEM70
HAVCR2
NDUFA3
SERBP1
COX6A1
LGALS3
ADAM9
MGST2
PTGS1
AXL
RSL24D1
POLR2F
PPA1
MRPL23
TAGLN2
SDF2L1
CHMP2A
ATP5PF
VMA21
CNIH1
OXA1L
HNRNPA1
CXADR
TMBIM6
SELENOW
SSR2
CASP4
NDUFS7
NDUFC2
AC093895.1
ECHS1
UBE2F
CIAO2A
TMEM123
RPS19BP1
TOMM20
STOM
RWDD1
TMEM167A
ABI1
SSR3
LRPAP1
PARK7
SNX17
VDAC2
CD59
RAP1B
ATP5IF1
TMBIM1
SCAND1
ZNHIT1
SH3GLB1
DDAH2
HADHB
SMIM26
H2AFJ
ERH
NCOA4
MAF1
APEX1
PFKL
RNASEH2C
PSMD7
C7orf50
SMS
TRIR
C1QBP
NDUFA2
PGAM1
KRT10
CUTA
UQCC2
FSCN1
NDUFB10
CKB
ARL2
LPAR6
CYC1
TOMM7
GPR137B
ANAPC11
MT1X
NAA38
PCBD1
CYTOR
PRDX5
NPM1
ORMDL2
GAPDH
SNRPE
PDIA4
ERP29
TRAPPC2L
WDR1
RAB34
KDELR1
JUNB
SPCS3
TPI1
DNASE2
VAMP3
GTF2H5
CREBL2
NLRP3
ARF3
CAPNS1
SP110
DYNC1I2
ETFB
TOMM22
ARF5
CCL3
CCL3L1
PSMG2
SSBP1
DOCK10
SLC25A39
ATP6V1E1
PDPN
ESD
MAF
ALKBH7
PEPD
BLVRB
SNRPC
NCKAP1L
C1orf43
RILPL2
SUPT4H1
ITGAE
JOSD2
TMEM160
RHOC
NOL7
ATP5MC1
IFNAR1
TMEM9B
GADD45GIP1
MT-ND2
CCDC107
IBSP
TMEM35B
MMADHC
GCA
NDUFA6
FAAP20
UBL3
C1D
FRMD4B
UQCRC2
PLP2
BTF3L4
RAP2B
GPRIN3
APH1A
CLEC7A
CAT
PSMD4
RALY
AURKAIP1
ANXA7
SLC2A5
RAB2A
TUFM
TMEM179B
TXNDC12
LSM7
SDHC
ATP5F1A
FNBP1
MCRIP2
SSNA1
LSM2
TLR2
LSM10
GLDN
TXN2
PSMD8
CCDC85B
RAB8A
CYB5R3
MSI2
ILK
NAA10
DPY30
ARID5B
UBE2L6
VPS26A
NDUFAF3
MRPL34
NUP214
CH25H
LEPROTL1
XRCC6
MT2A
ARHGAP30
DYNLT1
NDUFB3
DNAJC3
NANS
ECH1
MRPL20
SUSD6
RAB13
AHNAK
PFDN4
MRPS34
PAK1
DOCK4
LGALS3BP
RBPJ
SLC31A2
CRIP1
PSMB5
NECTIN2
CHCHD1
PLXND1
SLC25A11
TMEM134
TFPT
AP3S1
OTULINL
BCKDK
MIEN1
RER1
FAM107B
POLR2K
CHCHD5
UQCRFS1
POLR2E
G0S2
PSMA3
PARP1
RUNX1
FAM174C
SERPINF1
DBNDD2
IDH3G
RANBP1
STX4
DSTN
MRPL43
MCTS1
PPCS
GCHFR
ZDHHC12
AGTRAP
TCEAL4
MT1G
MT1E
MPC1
NUDT5
MTSS1
PTPN1
SDHB
ABHD12
MT3
ZFHX3
CARD8
STX7
UQCRC1
COPZ1
PSENEN
MRPL27
EIF6
DOCK8
SDHD
HIST1H4C
XBP1
HDLBP
MT-ATP6
IKZF1
MT-CYB
ARL6IP1
TMX1
YWHAQ
FGD4
TMEM208
TTYH3
ZCRB1
PDK4
PDCD10
ADPGK
CDC26
WASHC4
RTF2
MRPL12
PYURF
CISD2
VAMP5
MT-CO2
TUBGCP2
MT-ND4
ACP1
ENTPD1
MAP3K2
MRPL18
MEF2C
PRDX4
SURF1
THOC7
MSRB2
ACADVL
COMMD7
TMEM126A
NHP2
ADI1
RAPGEF1
MT-ND1
TCEAL8
PLK3
MEA1
SRP72
BCAT1
COMMD9
ABL2
SAR1A
SMIM20
DYNLT3
SMIM3
PLEC
NAIP
ZEB2
DICER1
IFI27
TBCB
CLN8
NUPR1
PABPC4
ERO1A
RESF1
ITSN2
DECR1
MBP
SOCS3
CSF2RA
EIF2A
ERICH1
CCDC124
PCMT1
CLNS1A
DDX24
UBAC2
MYCBP2
GABARAPL1
TSPAN14
NUDT3
MRPS12
MKNK1
SWAP70
MT-CO3
DDOST
KDM6B
GET3
MED4
ADAM8
ROCK1
ITGB1BP1
NUMB
ZBTB20
CLTB
PHB2
PTPRE
EIF4A2
STX6
DUSP6
TSC22D3
SPARCL1
SGK3
DENND3
SCD
NR4A1
SSH2
ABCA1
NDUFA8
TMEM126B
GRHPR
ERLEC1
PABPC1
RANBP2
YIPF3
SKIL
CAMLG
PMVK
PSMA5
WAPL
AAK1
FKBP3
TRPS1
PAG1
CENPX
MYO1F
ZMAT2
TCF25
DCXR
FDX1
EIF4A3
ELMO1
ADAM17
PSMD9
SLC1A3
GNAI3
PRMT2
ZFAND5
REV3L
STK17B
SRSF5
MRPS36
SAT2
CTDSP1
EMC6
MCL1
CYCS
CUX1
FIBP
WDR26
RNF145
SLC38A2
PREX1
MCUB
DCTN2
HIKESHI
CREBRF
TCIRG1
AKAP13
FKBP5
PTPN2
DARS
NEMF
CYBC1
PSMC2
TACC1
PTEN
VPS13C
COA3
INPP5D
LDHB
PPM1G
ATF4
FOXP1
PSIP1
DDX5
IST1
CLK1
CEBPB
EIF1AX
SFT2D2
PARP14
NFIA
CDKN2A
RHBDF2
FOXN3
TRIM38
CACYBP
WTAP
UBXN4
MT-ND3
ARRDC3
YIPF4
CEP170
SDCCAG8
BAZ1A
ACAP2
MRPS33
SEC14L1
PPIG
RAD23A
ETV5
TAX1BP1
ZFAS1
SRRM1
SEPTIN7
THUMPD3-AS1
CSNK1D
PER1
TIMM10
AIMP1
CCDC88A
HNRNPA2B1
GNAQ
EPC1
USP53
SLC4A7
RSRC2
VCAN
MBD4
RHEB
RNF213
TBL1XR1
PLEKHA2
CADM1
NABP1
CELF2
H2AFV
ETNK1
DDRGK1
PRPF4B
FUS
UGP2
DDX46
CTNND1
IER5
NFIC
AC007952.4
TMEM165
STMN1
MEF2A
SF3B1
IVNS1ABP
ADAR
2024-03-07
TAF1D
USP9X
LUC7L3
GGA1
CBR1
LSM5
PDCD6IP
CTNNB1
NCOR1
CLU
ACSL3
USP15
HSPA8
POLR2J3
PIAS1
SRSF3
HMGB2
CACUL1
WAC
NFE2L2
MDM2
FOXO3
AC253572.2
TCOF1
LSM8
PNRC2
EIF5
BRD2
MPHOSPH8
TLR4
GGNBP2
CSNK1A1
MIDN
SLC2A3
PUM1
CEP350
JMJD1C
AC103591.3
SCAF11
RAB6A
RBM25
C1orf56
ZNF207
SYAP1
HSP90AB1
DDX18
ATF6B
KLF2
ZNF106
SLTM
KDM5A
PHF3
SORL1
UBE2K
EWSR1
NCOR2
SELENOS
PRPF40A
PJA2
RBMX
MLXIP
H2AFY
DDX17
RRBP1
USP16
MYO9B
SMARCA2
GPATCH2L
ATP2B1-AS1
DEGS1
SQSTM1
FRMD4A
PRRC2C
ARID1A
NIPBL
TIAL1
CCDC12
IL6ST
SRSF2
TANK
HSPB11
YME1L1
MT-CO1
MORF4L2
SLC11A1
HNRNPH3
G3BP1
UHMK1
KLF9
BAZ1B
TTC3
AC245297.3
CFLAR
ATP2A2
DDX39B
NR3C1
HNRNPDL
HELZ
PNISR
BAZ2B
CCT6A
HNRNPD
UPF2
ADAM28
TTC14
NSRP1
DDX3X
ARHGAP24
EPS8
WIPI2
C12orf57
ARID1B
ANKRD10
SMARCA5
N4BP2L2
CSF3R
RNMT
MDH1
RDX
GABPB1-IT1
ATRX
TNRC6B
HSP90AA1
CDKN1A
GABPB1-AS1
PRKAG2
HSPA9
MIS18BP1
NUFIP2
NASP
USP8
SETX
ATM
BLOC1S6
TCEAL9
SRI
CCNH
KPNB1
NOSIP
BPTF
TUBA1A
ATG12
PABPN1
CELF1
DNAJA1
IRS2
RTF1
BRD4
NOP56
ITPR2
RBBP4
MACF1
BEX3
HNRNPH1
TCP1
CCT2
LPP
PTBP1
NDUFV3
CBX3
YTHDC1
ANKRD11
DYNC1H1
H1FX
NRDC
TARDBP
TLE5
NORAD
STAT3
MYLIP
TRA2B
WSB1
BCLAF1
GNAS
TUT7
PHIP
APP
GTF2I
SREK1
EGR1
SRSF4
DDX6
CHD1
FOSB
U2SURP
KMT2E
GCC2
GOLIM4
SLC25A37
MAT2A
ANKRD12
CHD2
MDM4
PRPF38B
COPA
METTL7A
RNPS1
TMEM107
TSPAN3
ILF3
PTPRA
SRGAP2B

## Sheet: Table S2
WCGNA:Yellow module genes
TMSB4X
C1QB
TYROBP
C1QC
C1QA
B2M
ALOX5AP
NPC2
FTL
FCER1G
HLA-B
AIF1
HLA-DPA1
HLA-DPB1
VAMP8
CYBA
ARHGDIB
S100A11
TSPO
HLA-DRA
CLIC1
TREM2
CAPG
MYL12A
SRGN
HLA-DRB1
S100A4
FABP5
LY96
FCGR1A
GMFG
FCGRT
SH3BGRL3
CD14
SERPINA1
CD68
ARPC1B
RGS10
PYCARD
VSIG4
LYZ
FCGR3A
HLA-DMA
CTSD
IFI30
RHOG
APOC1
CTSC
FXYD5
LIPA
GLRX
HCST
RNASE6
SERPINB1
CLEC2B
CD74
MS4A4A
S100A9
RNF130
ANXA2
LY86
LGALS1
HLA-DMB
GPSM3
CD53
ARHGAP18
SYNGR2
GPR34
CYBB
C1orf162
ITGB2
SPI1
LST1
MNDA
EVI2B
GRN
PCED1B-AS1
CSTA
CORO1A
CTSS
PSAP
MS4A6A
BST2
GYPC
CTSH
HLA-A
TGFBI
CREG1
DAB2
CD4
GPR183
MSR1
HLA-E
BCL2A1
GIMAP4
LGALS9
CPVL
PLAUR
SLA
LTC4S
LAIR1
SPP1
PLTP
PLEK
UCP2
CARD16
LAMP1
CD37
GPR65
SLC16A3
ENG
APOC2
SLC7A7
FPR1
ABI3
CXCL16
LAPTM5
OSTF1
CD300A
GLIPR1
TNFSF13
MSN
CTSA
CD86
S100A10
TLN1
RNASE1
IFITM2
F13A1
CTSZ
TMEM176B
C3AR1
TREM1
CTSL
VMO1
CTSB
MS4A7
POLD4
LITAF
PSMB9
CHCHD7
LAT2
IGSF6
C2
NPL
CD302
TSPAN4
FUOM
OLFML3
GAL3ST4
GSN
S100A8
EMP3
LGMN
PILRA
RGS19
IGFLR1
IFI6
CFD
NINJ1
C1orf54
ISG15
DUSP23
PLIN2
LRRC25
DHRS3
IER3
LAP3
S100A6
RNASET2
GBP2
CMTM7
VIM
MMP2
TPM4
RAC2
CD151
PSMB8
SLC25A24
HMOX1
IFITM3
MYH9
MPP1
SCAMP2
NCF2
HAVCR2
LGALS3
MGST2
PTGS1
TAGLN2
CASP4
CD59
TMBIM1
H2AFJ
LPAR6
PDIA4
WDR1
RAB34
JUNB
DNASE2
VAMP3
NLRP3
SP110
PDPN
MAF
BLVRB
NCKAP1L
RILPL2
PLP2
RAP2B
GPRIN3
CLEC7A
SLC2A5
TLR2
ARHGAP30
LGALS3BP
PLXND1
G0S2
RUNX1
SERPINF1
PPCS
ZDHHC12
AGTRAP
DOCK8
IKZF1
ADPGK
VAMP5
ENTPD1
PLK3
DYNLT3
IFI27
NUPR1
SOCS3
CSF2RA
MKNK1
SWAP70
DENND3
MYO1F
TCIRG1
INPP5D
CEBPB
PARP14
RHBDF2
TRIM38
NABP1
RRBP1
SQSTM1
SLC11A1
CFLAR
ADAM28
CSF3R
PTBP1

## Sheet: Table S3
Differentially expressed genes
IFI30
SLC11A1
CTSZ
EMP3
C2
LRRC25
SERPINA1
SLC16A3
CD14
MSR1
FCGR3A
ANXA2
LAIR1
CASP4
CD74
RUNX1
CLIC1
MS4A6A
CSTA
SLC7A7
S100A4
PLAUR
GPR65
PDPN
TAGLN2
CD300A
VIM
SOCS3
C1QA
ARHGAP30
CAPG
GBP2
TMEM176B
ITGB2
CTSC
MSN
PLK3
TCIRG1
ARPC1B
HLA-DMB
CARD16
RAC2
MYO1F
LGALS3BP
TLR2
CD4
S100A11
CLEC7A
HLA-DRA
ZDHHC12
PLP2
ABI3
HLA-DPA1
CD68
BCL2A1
C1QC
HAVCR2
TREM1
OLFML3
HMOX1
C1QB
PTGS1
HLA-DMA
TGFBI
CTSB
TYROBP
CPVL
RAB34
NCKAP1L
LGALS3
PLEK
ALOX5AP
BST2
LY96
CLEC2B
HLA-DPB1
SERPINB1
CYBA
FPR1
CD151
LYZ
SPI1
MS4A4A
GRN
CMTM7
S100A9
CFD
CTSS
HLA-E
VSIG4
CD86
LAT2
G0S2
TMBIM1
SLA
VAMP8
SPP1
CD93
LAPTM5
CYBB
NCF2
AGTRAP
MYL12A
CD37
RHBDF2
S100A8
FCGRT
F13A1
HLA-DRB1
CSF3R
GPSM3
UCP2
CEBPB
LGALS1
MS4A7
LGALS9
IFITM3
FCER1G
CD53
S100A10
PLIN2
PCED1B-AS1
HLA-B
ARHGDIB
GYPC
ENG
C3AR1
IGFLR1
CXCL16
TREM2
IBSP
RHOC
PYCARD
C1orf162
RNASET2
FABP5
JUNB
LPAR6
RNASE6
GADD45B
SLC2A5
NEAT1
NPC2
HLA-A
FTL
PSMB8
CMTM3
PLXND1
FXYD5
PSMB9
APOC2
PDIA4
VAMP5
H2AFJ
SERPINF1
GLIPR1
S100A6
BCAT1
CD63
HCST
CTSD
GMFG
MGST2
FCGR1A
FUOM
DUSP23
CTSL
LDHA
SYNGR2
C1orf54
GLRX
MMP2
IFITM2
ZYX
DHRS3
TNFSF13B
TMSB4X
SRGN
VMO1
PLTP
IER3
TSPO
HLA-DQA1
LY86
AIF1
ITGB1
LST1
IFI6
B2M
GNG5
SH3BGRL3
TMSB10
SCD
DUSP6
ISG15
RAB13
PKIB
APOC1
HLA-DQB1
FKBP5
EGR1
HLA-C
CBR1
MT2A
NUPR1
MT1E
